# Supplementary material for: Predicting Outcome and Duration of Mechanical Ventilation in Acute Hypoxemic Respiratory Failure: The PREMIER Study
Source: J Clin Med. 2025 Nov 7;14(22):7903. doi: 10.3390/jcm14227903 (PMC12653734; doi:10.3390/jcm14227903)
Supplement: Supplementary file 1 [file jcm-14-07903-s001.zip]

Archive with 1 entries (1 files):
- jcm-3930758-supplementary.pdf
